# Supplementary material for: Suppression of IRAK1 or IRAK4 Catalytic Activity, but Not Type 1 IFN Signaling, Prevents Lupus Nephritis in Mice Expressing a Ubiquitin Binding–Defective Mutant of ABIN1
Source: J Immunol. 2016 Nov 2;197(11):4266–73. doi: 10.4049/jimmunol.1600788 (PMC5114882; doi:10.4049/jimmunol.1600788)
Supplement: Data Supplement [file JI_1600788.zip]

Archive with 2 entries (2 files):
- JI_1600788_Supplemental_Figures_1.pdf
- manifest.xml
